# Supplementary material for: Identification of hub genes and diagnostic efficacy for triple-negative breast cancer through WGCNA and Mendelian randomization
Source: Discov Oncol. 2024 Apr 12;15:117. doi: 10.1007/s12672-024-00970-w (PMC11014828; doi:10.1007/s12672-024-00970-w)
Supplement: Supplementary file 3 — Supplementary Table S3 [file 12672_2024_970_MOESM3_ESM.xlsx]

## Sheet: Sheet1
Supplementary Table S3: The SNP characteristics of the exposure.
	pval.exposure	beta.exposure	pos.exposure	chr.exposure	samplesize.exposure	se.exposure	SNP	effect_allele.exposure	other_allele.exposure	eaf.exposure
1	1.44544e-05	-0.1923	188616518	1	3301	0.0443	rs115414860	C	G	0.08632
2	4.67735e-05	-0.1309	96584567	1	3301	0.0322	rs12741915	C	T	0.18026
3	1.69824e-05	-0.7414	158730405	1	3301	0.1724	rs77536685	T	C	0.00619
4	1.44544e-05	0.3239	38963150	2	3301	0.0747	rs2163550	G	C	0.97042
5	3.80189e-05	0.3917	220555502	2	3301	0.095	rs114516148	T	C	0.02069
6	3.31131e-05	0.3306	212599386	2	3301	0.0796	rs190582721	T	C	0.02741
7	1.51356e-05	0.4108	110285121	2	3301	0.095	rs116031255	T	C	0.01849
8	4.67735e-05	-0.4124	11197684	2	3301	0.1012	rs148974847	C	T	0.01871
9	3.63078e-05	0.1163	147813142	2	3301	0.0282	rs2464648	T	A	0.71478
10	2.18776e-06	-0.1704	45805087	3	3301	0.036	rs11718841	C	T	0.13636
11	2.39883e-06	-0.2632	55089486	3	3301	0.0558	rs77985438	G	A	0.05143
12	1.54882e-06	-0.137	139140940	3	3301	0.0285	rs1586864	A	G	0.25286
13	3.31131e-05	-0.3593	96258654	4	3301	0.0866	rs72676428	G	A	0.0228
14	1.23027e-05	-0.2089	157679797	4	3301	0.0478	rs17035185	A	C	0.07242
15	2.45471e-05	0.2827	4095636	4	3301	0.067	rs115260768	A	G	0.03992
16	2.63027e-06	-0.2561	30357262	4	3301	0.0545	rs9884434	C	T	0.05956
17	3.0903e-05	-0.6153	146319733	5	3301	0.1476	rs2061417	G	C	0.00697
18	2.81838e-06	-0.1933	66151551	5	3301	0.0413	rs30732	G	A	0.89534
19	3.46737e-05	-0.1934	20558758	5	3301	0.0467	rs1703047	A	G	0.92258
20	5.88844e-07	0.5811	97721890	5	3301	0.1163	rs79601258	C	T	0.01282
21	3.01995e-05	-0.2022	114750702	5	3301	0.0484	rs17137771	G	A	0.08067
22	1.65959e-05	-0.1624	118210835	5	3301	0.0377	rs6870923	C	T	0.12544
23	1.47911e-05	0.3807	24296170	5	3301	0.0879	rs112375912	T	G	0.02392
24	1.8197e-05	0.4276	58774453	6	3301	0.0997	rs56360490	C	T	0.01613
25	4.89779e-05	-0.171	169290941	6	3301	0.0421	rs73043053	C	A	0.09742
26	7.58578e-06	0.4341	126691253	6	3301	0.097	rs144645584	T	C	0.01815
27	6.0256e-06	0.1237	170497591	6	3301	0.0273	rs9459968	T	C	0.70885
28	3.54813e-05	-0.2729	100876453	6	3301	0.066	rs7750003	T	G	0.04735
29	2.29087e-06	-0.1325	6817791	6	3301	0.028	rs4530912	G	A	0.2572
30	3.0903e-05	0.116	22061450	7	3301	0.0278	rs2699451	C	G	0.72924
31	4.57088e-05	-0.1018	153173776	7	3301	0.025	rs28675346	G	A	0.47935
32	4.89779e-05	0.2419	103689003	7	3301	0.0596	rs6955592	G	T	0.04484
33	7.58578e-06	0.2125	70968475	7	3301	0.0475	rs111396769	A	G	0.08648
34	1.34896e-05	0.1587	56267810	7	3301	0.0365	rs816222	G	A	0.13834
35	7.4131e-06	0.5453	1685452	8	3301	0.1216	rs183428706	T	G	0.01163
36	4.2658e-05	-0.1101	13402197	8	3301	0.0269	rs10503453	G	A	0.3286
37	2.69153e-05	0.2513	73185681	8	3301	0.0599	rs79363780	A	C	0.04518
38	3.54813e-05	0.4071	31518476	8	3301	0.0985	rs192145232	T	G	0.02128
39	3.98107e-05	-0.1509	58821817	8	3301	0.0367	rs2325867	C	T	0.1338
40	4.36516e-05	-0.2171	134457060	8	3301	0.0531	rs113059565	A	C	0.0633
41	3.89045e-05	0.3238	107166669	9	3301	0.0787	rs117953956	A	G	0.02618
42	5.88844e-06	0.1894	2867259	9	3301	0.0418	rs78543431	A	G	0.12704
43	4.16869e-05	-0.4494	138915215	9	3301	0.1097	rs144705338	T	C	0.01558
44	3.38844e-05	0.4909	135625347	9	3301	0.1184	rs72773432	T	C	0.012
45	7.76247e-06	0.1781	123424508	9	3301	0.0398	rs75827265	G	T	0.11868
46	2.51189e-05	0.1231	117823901	9	3301	0.0292	rs944225	C	T	0.23247
47	8.91251e-06	0.1148	89316029	9	3301	0.0259	rs11141495	C	A	0.34317
48	3.98107e-05	0.195	22173499	9	3301	0.0475	rs1981047	G	T	0.07601
49	9.54993e-06	0.2905	84035428	10	3301	0.0656	rs4329625	T	C	0.03842
50	4.2658e-05	0.3395	126038097	10	3301	0.083	rs61284185	G	A	0.03088
51	2.45471e-05	0.2087	36443270	10	3301	0.0495	rs71502229	A	G	0.07296
52	3.01995e-05	0.452	75317181	10	3301	0.1083	rs187088415	G	T	0.01487
53	9.12011e-06	-0.1799	3330983	10	3301	0.0405	rs728938	A	G	0.11915
54	1.1749e-06	-0.3851	43869845	11	3301	0.0792	rs117226569	A	G	0.03
55	7.58578e-06	0.1935	6382031	11	3301	0.0432	rs72896222	A	C	0.09065
56	6.91831e-06	-0.1201	106537436	11	3301	0.0267	rs1793084	A	G	0.68307
57	2.39883e-05	-0.1511	53593931	12	3301	0.0358	rs3825084	G	T	0.13924
58	1.99526e-05	0.1474	128999121	12	3301	0.0346	rs1531246	G	C	0.15226
59	5.01187e-06	-0.1319	20292214	12	3301	0.0289	rs977894	C	T	0.27052
60	1.12202e-05	0.2576	2131582	12	3301	0.0586	rs569415435	T	G	0.04607
61	3.63078e-05	-0.2784	72578668	12	3301	0.0674	rs12809662	G	A	0.04049
62	1e-05	-0.108	13729707	12	3301	0.0244	rs2193148	C	T	0.4835
63	2.0893e-05	-0.1078	104973086	13	3301	0.0253	rs7323636	G	A	0.42353
64	2.95121e-05	-0.1387	41960364	13	3301	0.0332	rs4353396	G	C	0.83219
65	4.7863e-05	-0.108	99438650	13	3301	0.0265	rs9557069	T	C	0.33838
66	2.5704e-05	0.1166	89364356	14	3301	0.0277	rs10134084	G	A	0.27023
67	1e-06	0.2006	45018954	14	3301	0.041	rs57071918	G	T	0.12271
68	2.5704e-05	0.3575	40499951	14	3301	0.085	rs10144847	G	A	0.0214
69	1.54882e-05	0.1302	74248437	14	3301	0.0301	rs545210408	A	C	0.72242
70	4.89779e-05	0.1873	37290721	15	3301	0.0461	rs4493003	C	T	0.91668
71	3.71535e-05	0.1075	38783682	15	3301	0.0261	rs7181389	A	G	0.60095
72	1.38038e-05	-0.2397	88655427	15	3301	0.0552	rs118098650	G	A	0.05684
73	1.38038e-05	-0.1327	38422916	15	3301	0.0305	rs2382074	G	A	0.21765
74	1.94984e-05	0.1605	939312	16	3301	0.0376	rs7203589	A	G	0.18377
75	4.89779e-05	-0.2878	51665154	16	3301	0.0709	rs146943601	T	C	0.03815
76	7.07946e-06	0.2619	49335639	16	3301	0.0583	rs200908180	T	A	0.05123
77	9.12011e-06	-0.149	35489835	17	3301	0.0336	rs7208613	G	A	0.16136
78	1e-05	-0.3079	75911817	18	3301	0.0697	rs112869597	A	G	0.03242
79	2.0893e-06	0.1361	59182382	18	3301	0.0287	rs7228340	A	G	0.31246
80	1.90546e-05	0.1129	21960407	19	3301	0.0264	rs7259739	T	C	0.66515
81	1.28825e-08	-0.1702	54326212	19	3301	0.0299	rs62143206	T	G	0.2131
82	1.69824e-05	-0.2167	50097391	20	3301	0.0504	rs11698388	T	C	0.06647
83	2.23872e-05	0.1786	4583526	20	3301	0.0421	rs34599214	A	C	0.1083
84	1.94984e-05	0.348	39966481	20	3301	0.0815	rs116857111	A	G	0.02708
85	2.45471e-05	-0.2116	40594301	21	3301	0.0501	rs78330067	T	A	0.06665
86	1.69824e-05	0.1568	17303276	22	3301	0.0365	rs61104224	T	A	0.14113
87	6.76083e-06	-0.12	36709539	22	3301	0.0267	rs4820230	A	G	0.6739
88	2.39883e-05	0.1111	35349368	22	3301	0.0263	rs5755451	C	T	0.67645

## Sheet: Sheet2
SNP
rs77536685	1
rs115414860	1
rs12741915	1
rs61284185	1
rs728938	1
rs71502229	1
rs187088415	1
rs4329625	1
rs1793084	1
rs117226569	1
rs72896222	1
rs1531246	1
rs2193148	1
rs977894	1
rs569415435	1
rs3825084	1
rs12809662	1
rs7323636	1
rs4353396	1
rs9557069	1
rs10144847	1
rs57071918	1
rs545210408	1
rs10134084	1
rs4493003	1
rs2382074	1
rs7181389	1
rs118098650	1
rs200908180	1
rs146943601	1
rs7203589	1
rs7208613	1
rs7228340	1
rs112869597	1
rs7259739	1
rs62143206	1
rs116031255	1
rs148974847	1
rs2464648	1
rs190582721	1
rs114516148	1
rs2163550	1
rs116857111	1
rs34599214	1
rs11698388	1
rs78330067	1
rs61104224	1
rs5755451	1
rs4820230	1
rs1586864	1
rs11718841	1
rs77985438	1
rs17035185	1
rs9884434	1
rs115260768	1
rs72676428	1
rs17137771	1
rs6870923	1
rs2061417	1
rs1703047	1
rs112375912	1
rs30732	1
rs79601258	1
rs7750003	1
rs144645584	1
rs73043053	1
rs9459968	1
rs56360490	1
rs4530912	1
rs6955592	1
rs28675346	1
rs2699451	1
rs816222	1
rs111396769	1
rs10503453	1
rs113059565	1
rs183428706	1
rs192145232	1
rs2325867	1
rs79363780	1
rs117953956	1
rs944225	1
rs75827265	1
rs72773432	1
rs144705338	1
rs1981047	1
rs78543431	1
rs11141495	1
